# Supplementary material for: AtEXT3 is not essential for early embryogenesis or plant viability in Arabidopsis
Source: New Phytol. 2022 Sep 21;236(5):1629–33. doi: 10.1111/nph.18452 (PMC9826179; doi:10.1111/nph.18452)
Supplement: Supplementary file 1 — Fig. S1 atext3 mutants show no obvious phenotype during seed development or germination. Please note: Wiley Blackwell are not responsible for the content or functionality of any Supporting Information supplied by the authors. Any queries (other than missing material) should be directed to the New Phytologist Central Office. [file NPH-236-1629-s001.zip]

Archive with 2 entries (2 files):
- NPH_18452_Supporting Information Fig. S1.pdf
- NPH_18452_Supporting Information Fig. S1_1.pdf
